# Supplementary material for: Hyaluronic Acid Induction Promotes the Differentiation of Human Neural Crest-like Cells into Periodontal Ligament Stem-like Cells
Source: Cells. 2023 Nov 30;12(23):2743. doi: 10.3390/cells12232743 (PMC10705959; doi:10.3390/cells12232743)
Supplement: Supplementary file 1 [file cells-12-02743-s001.zip]

Archive with 1 entries (1 files):
- cells-2688497-supplementary.pdf
